# Supplementary material for: The Effect of 4-(Dimethylamino)phenyl-5-oxopyrrolidines on Breast and Pancreatic Cancer Cell Colony Formation, Migration, and Growth of Tumor Spheroids
Source: Int J Mol Sci. 2024 Feb 2;25(3):1834. doi: 10.3390/ijms25031834 (PMC10855844; doi:10.3390/ijms25031834)
Supplement: Supplementary file 1 [file ijms-25-01834-s001.zip]

Archive with 1 entries (1 files):
- ijms-2834672-supplementary.pdf
